# Supplementary material for: A quantitative image analysis pipeline for the characterization of filamentous fungal morphologies as a tool to uncover targets for morphology engineering: a case study using aplD in Aspergillus niger
Source: Biotechnol Biofuels. 2019 Jun 15;12:149. doi: 10.1186/s13068-019-1473-0 (PMC6570962; doi:10.1186/s13068-019-1473-0)
Supplement: Supplementary file 1 — Additional file 1. DNA primers used in this study. [file 13068_2019_1473_MOESM1_ESM.xlsx]

## Sheet: Sheet1
Construct	Primer	Sequence (5’ to 3’ oriented)	Description
sgRNA targeting aplD promoter	18An01g02600S3F	caccTTCTTCTCACCTCCCCATCC	Uppercase base pairs denote guide sequence targeting the aplD promoter, with lower case denoting regions for cloning into pXZ7
	18An01g02600S3R	aaacGGATGGGGAGGTGAGAAGAA
Donor DNA	MH_An01g02600S3_ptrpc_F	CCTTCACGTCAATCCTCTCCCTTCTTCTCACCTCCCCATC-gacgttaactgatattgaag	Uppercase 40 base pairs denote targeting region for homolgous recombination at the AplD promoter. Lower case base pairs denote primer sequence for amplification of the Hyg-Tet-on cassette from pTC13.1
	MH_An01g02600S3_pmin_R	TGGGGGAGGGTTCAACACAAGGACACCTACGGGATGCCAT-ggt-gtttaaacggtgatgtc	Uppercase 40 base pairs denote targeting region for homolgous recombination at the AplD promoter. Lower case base pairs denote primer sequence for amplification of the Hyg-Tet-on cassette from pTC13.1. Note additional ggt sequence is added for full functionality of the Tet-on cassette
Verification of aplD conditional expression mutants	An01g02600-V-F	CTGGATCGAAACCAGGACAT	Verification PCR using genomic DNA extracted from progenitor strain and aplD conditional expression mutants yields products of 1007 and 5000 bp, respectively
	An01g02600-V-R	GTAACAGCATCGTCCCCAAG
	M13F	GTAAAACGACGGCCAG	Amplification of sgRNA constructs for Aspergillus niger transformation from plasmid sg18
	M13R	CAGGAAACAGCTATGAC
