# Supplementary material for: A quantitative image analysis pipeline for the characterization of filamentous fungal morphologies as a tool to uncover targets for morphology engineering: a case study using aplD in Aspergillus niger
Source: Biotechnol Biofuels. 2019 Jun 15;12:149. doi: 10.1186/s13068-019-1473-0 (PMC6570962; doi:10.1186/s13068-019-1473-0)
Supplement: Supplementary file 4 — Additional file 4. ImageJ/Fiji MPD plugin for Windows and Mac. In order to run the program, download the latest version (https://imagej.net/Fiji/Downloads). Extract File S4, and then copy/paste the subsequent folder into the ImageJ/Fiji ‘Plugins’ folder. MPD can then be accessed in the ImageJ/Fiji ‘plugins’ drop-down menu. [file 13068_2019_1473_MOESM4_ESM.zip]

Archive with 6 entries (5 files):
- MPD_Quantification/
- MPD_Quantification/MPD_Quantification.class
- MPD_Quantification/processImage.class
- MPD_Quantification/combineResults.class
- MPD_Quantification/processResults.class
- MPD_Quantification/UserInterface.class
