# Supplementary material for: A quantitative image analysis pipeline for the characterization of filamentous fungal morphologies as a tool to uncover targets for morphology engineering: a case study using aplD in Aspergillus niger
Source: Biotechnol Biofuels. 2019 Jun 15;12:149. doi: 10.1186/s13068-019-1473-0 (PMC6570962; doi:10.1186/s13068-019-1473-0)
Supplement: Supplementary file 6 — Additional file 6. Functional predictions derived from gene co-expression network analysis support a role of A. niger aplD in endosomal transport and filamentous growth. Networks were previously calculated from over 300 micro-array experiments, with co-expression Spearman co-efficient values above 0.7 considered highly stringent and robust to aid gene functional predictions. The aplD gene co-expression network passing a co-efficient threshold of 0.7 was retrieved from FungiDB (n = 109 genes), and a selection of enriched GO-terms are reported. GO enrichment in the alp4 subnetwork cohort was calculated relative to the A. niger genome as a whole using default parameters in FungiDB. Enriched GO-terms were considered statistically significant when Benjamini-Hochberg false discovery correction p-value >0.05. [file 13068_2019_1473_MOESM6_ESM.xlsx]

## Sheet: Enriched GO Terms Refined
ID	Name	Bgd count	Result count	Result gene list	Fold enrichment	P-value	Benjamini	Bonferroni
GO:0016192	vesicle-mediated transport	216	12	An01g02600,An01g04730,An02g05870,An04g02070,An04g05310,An07g06030,An08g03270,An08g04400,An12g08790,An15g00560,An16g04270,An18g06050,	7.17	1.07720445746e-07	3.45064494539e-05	0.000103519348362
GO:0007163	establishment or maintenance of cell polarity	127	8	An01g05650,An02g02370,An02g05870,An07g06030,An08g03190,An12g08790,An15g00470,An15g00560,	8.13	6.28536674263e-06	0.000335568746648	0.00604023743967
GO:0015031	protein transport	272	11	An01g02600,An01g04730,An02g05870,An03g04340,An04g02070,An07g06030,An08g03270,An12g08790,An15g00560,An15g01240,An16g04270,	5.22	8.3212533777e-06	0.00042088023663	0.00799672449597
GO:0006897	endocytosis	48	4	An04g05310,An12g08790,An15g00560,An18g06050,	10.75	0.00051134420819	0.00963532909943	0.491401784071
GO:0016197	endosomal transport	50	3	An01g02600,An02g05870,An16g04270,	7.74	0.00681802535537	0.0438212494299	1.0
GO:0030447	filamentous growth	352	10	An02g01210,An02g05700,An02g08630,An07g06840,An13g00740,An15g00470,An15g00560,An15g00910,An16g01520,An18g06250,	3.66	0.00040302550022	0.00841972838503	0.387307505711
GO:0051649	establishment of localization in cell	356	14	An01g02600,An01g04730,An02g02370,An02g05870,An03g04340,An04g02070,An07g06030,An08g03190,An08g03270,An12g08790,An15g01240,An15g02740,An16g04270,An16g08540,	5.07	6.26946768949e-07	9.54618703317e-05	0.00060249584496
GO:0007010	cytoskeleton organization	130	9	An01g05650,An01g07420,An02g01210,An02g02370,An02g10210,An08g00470,An08g03190,An15g00560,An15g02740,	8.93	7.30569114147e-07	9.54618703317e-05	0.000702076918695
GO:0007017	microtubule-based process	72	7	An01g05650,An01g07420,An02g02370,An08g03190,An14g05920,An15g02740,An16g08540,	12.54	1.34823959733e-06	0.000117787113913	0.00129565825304

## Sheet: Enriched GO Terms All
ID	Name	Bgd count	Result count	Result gene list	Fold enrichment	P-value	Benjamini	Bonferroni
GO:0051641	cellular localization	490	19	An01g02600,An01g04730,An01g05650,An01g07420,An02g02370,An02g05870,An02g10210,An03g04340,An04g02070,An07g06030,An08g00470,An08g03190,An08g03270,An12g08790,An15g00560,An15g01240,An15g02740,An16g04270,An16g08540,	5.0	6.18358450563e-09	5.94242470991e-06	5.94242470991e-06
GO:0009987	cellular process	3847	56	An01g00050,An01g05650,An01g07420,An01g08160,An01g12710,An02g01210,An02g02370,An02g03570,An02g05700,An02g05870,An02g08630,An02g10210,An03g01480,An03g04340,An04g00420,An04g02030,An04g02070,An04g03300,An04g05310,An04g08190,An05g00280,An05g01620,An07g02160,An07g06030,An07g06840,An07g09730,An08g00470,An08g02860,An08g03190,An08g04250,An08g04280,An08g04400,An09g06680,An11g00840,An11g04360,An11g09730,An1…	1.88	8.45204403858e-08	3.45064494539e-05	8.12241432108e-05
GO:0016192	vesicle-mediated transport	216	12	An01g02600,An01g04730,An02g05870,An04g02070,An04g05310,An07g06030,An08g03270,An08g04400,An12g08790,An15g00560,An16g04270,An18g06050,	7.17	1.07720445746e-07	3.45064494539e-05	0.000103519348362
GO:0008104	protein localization	394	15	An01g02600,An01g04730,An01g07420,An02g05870,An02g10210,An03g04340,An04g02070,An07g06030,An08g00470,An08g03270,An12g08790,An15g00560,An15g01240,An15g02740,An16g04270,	4.91	3.6404365956e-07	7.70268477868e-05	0.000349845956837
GO:0046907	intracellular transport	343	14	An01g02600,An01g04730,An02g02370,An02g05870,An03g04340,An04g02070,An07g06030,An08g03190,An08g03270,An12g08790,An15g01240,An15g02740,An16g04270,An16g08540,	5.27	4.00764036352e-07	7.70268477868e-05	0.000385134238934
GO:0051649	establishment of localization in cell	356	14	An01g02600,An01g04730,An02g02370,An02g05870,An03g04340,An04g02070,An07g06030,An08g03190,An08g03270,An12g08790,An15g01240,An15g02740,An16g04270,An16g08540,	5.07	6.26946768949e-07	9.54618703317e-05	0.00060249584496
GO:0007010	cytoskeleton organization	130	9	An01g05650,An01g07420,An02g01210,An02g02370,An02g10210,An08g00470,An08g03190,An15g00560,An15g02740,	8.93	7.30569114147e-07	9.54618703317e-05	0.000702076918695
GO:0033036	macromolecule localization	420	15	An01g02600,An01g04730,An01g07420,An02g05870,An02g10210,An03g04340,An04g02070,An07g06030,An08g00470,An08g03270,An12g08790,An15g00560,An15g01240,An15g02740,An16g04270,	4.61	8.17817285135e-07	9.54618703317e-05	0.000785922411015
GO:0034613	cellular protein localization	368	14	An01g02600,An01g04730,An01g07420,An02g05870,An02g10210,An03g04340,An04g02070,An07g06030,An08g00470,An08g03270,An12g08790,An15g01240,An15g02740,An16g04270,	4.91	9.31371386005e-07	9.54618703317e-05	0.000895047901951
GO:0070727	cellular macromolecule localization	370	14	An01g02600,An01g04730,An01g07420,An02g05870,An02g10210,An03g04340,An04g02070,An07g06030,An08g00470,An08g03270,An12g08790,An15g01240,An15g02740,An16g04270,	4.88	9.933597329e-07	9.54618703317e-05	0.000954618703317
GO:0007017	microtubule-based process	72	7	An01g05650,An01g07420,An02g02370,An08g03190,An14g05920,An15g02740,An16g08540,	12.54	1.34823959733e-06	0.000117787113913	0.00129565825304
GO:0051179	localization	1395	28	An01g02600,An01g04730,An01g05650,An01g07420,An02g02370,An02g04210,An02g05870,An02g10210,An03g04340,An04g02070,An04g05310,An04g08190,An07g00230,An07g06030,An08g00470,An08g03190,An08g03270,An08g04400,An12g08790,An14g04180,An15g00560,An15g01240,An15g02740,An16g04270,An16g07410,An16g08540,An18g02650,An18g06050,	2.59	1.76300406821e-06	0.000141187242462	0.00169424690955
GO:0015988	energy coupled proton transmembrane transport, against electrochemical gradient	15	4	An04g05310,An04g08190,An14g04180,An16g07410,	34.4	4.36704675532e-06	0.000246866584227	0.00419673193187
GO:0090662	ATP hydrolysis coupled transmembrane transport	15	4	An04g05310,An04g08190,An14g04180,An16g07410,	34.4	4.36704675532e-06	0.000246866584227	0.00419673193187
GO:0099132	ATP hydrolysis coupled cation transmembrane transport	15	4	An04g05310,An04g08190,An14g04180,An16g07410,	34.4	4.36704675532e-06	0.000246866584227	0.00419673193187
GO:0015991	ATP hydrolysis coupled proton transport	15	4	An04g05310,An04g08190,An14g04180,An16g07410,	34.4	4.36704675532e-06	0.000246866584227	0.00419673193187
GO:0099131	ATP hydrolysis coupled ion transmembrane transport	15	4	An04g05310,An04g08190,An14g04180,An16g07410,	34.4	4.36704675532e-06	0.000246866584227	0.00419673193187
GO:0007163	establishment or maintenance of cell polarity	127	8	An01g05650,An02g02370,An02g05870,An07g06030,An08g03190,An12g08790,An15g00470,An15g00560,	8.13	6.28536674263e-06	0.000335568746648	0.00604023743967
GO:0015031	protein transport	272	11	An01g02600,An01g04730,An02g05870,An03g04340,An04g02070,An07g06030,An08g03270,An12g08790,An15g00560,An15g01240,An16g04270,	5.22	8.3212533777e-06	0.00042088023663	0.00799672449597
GO:0045184	establishment of protein localization	280	11	An01g02600,An01g04730,An02g05870,An03g04340,An04g02070,An07g06030,An08g03270,An12g08790,An15g00560,An15g01240,An16g04270,	5.07	1.09364481322e-05	0.000525496332753	0.0105099266551
GO:0015833	peptide transport	286	11	An01g02600,An01g04730,An02g05870,An03g04340,An04g02070,An07g06030,An08g03270,An12g08790,An15g00560,An15g01240,An16g04270,	4.96	1.33420723659e-05	0.000610558644933	0.0128217315436
GO:0042886	amide transport	290	11	An01g02600,An01g04730,An02g05870,An03g04340,An04g02070,An07g06030,An08g03270,An12g08790,An15g00560,An15g01240,An16g04270,	4.89	1.51904699075e-05	0.000663547344596	0.0145980415811
GO:0006886	intracellular protein transport	242	10	An01g02600,An01g04730,An02g05870,An03g04340,An04g02070,An07g06030,An08g03270,An12g08790,An15g01240,An16g04270,	5.33	1.81706053564e-05	0.000759215293368	0.0174619517475
GO:0065007	biological regulation	1507	27	An01g05650,An01g07420,An01g08160,An02g01210,An02g02370,An02g05700,An02g10210,An04g02030,An04g03300,An04g05310,An05g00280,An07g06840,An08g00470,An08g03190,An08g04280,An08g04400,An12g08790,An13g00730,An14g07360,An15g00560,An15g00910,An15g02740,An16g01520,An16g04270,An17g00790,An18g06050,An18g06250,	2.31	2.3254963884e-05	0.000931167512187	0.0223480202925
GO:0006810	transport	1269	24	An01g02600,An01g04730,An02g02370,An02g04210,An02g05870,An03g04340,An04g02070,An04g05310,An04g08190,An07g00230,An07g06030,An08g03190,An08g03270,An08g04400,An12g08790,An14g04180,An15g00560,An15g01240,An15g02740,An16g04270,An16g07410,An16g08540,An18g02650,An18g06050,	2.44	3.11056487877e-05	0.0011957011394	0.029892528485
GO:0051234	establishment of localization	1284	24	An01g02600,An01g04730,An02g02370,An02g04210,An02g05870,An03g04340,An04g02070,An04g05310,An04g08190,An07g00230,An07g06030,An08g03190,An08g03270,An08g04400,An12g08790,An14g04180,An15g00560,An15g01240,An15g02740,An16g04270,An16g07410,An16g08540,An18g02650,An18g06050,	2.41	3.76424947693e-05	0.0013913245182	0.0361744374733
GO:0065008	regulation of biological quality	324	11	An01g05650,An04g05310,An07g06840,An08g00470,An08g03190,An08g04280,An08g04400,An12g08790,An15g00560,An15g02740,An16g04270,	4.38	4.21656625667e-05	0.00150078524913	0.0405212017266
GO:0007097	nuclear migration	27	4	An02g02370,An08g03190,An15g02740,An16g08540,	19.11	5.22633223719e-05	0.00173189837239	0.0502250527994
GO:0051647	nucleus localization	27	4	An02g02370,An08g03190,An15g02740,An16g08540,	19.11	5.22633223719e-05	0.00173189837239	0.0502250527994
GO:0000226	microtubule cytoskeleton organization	54	5	An01g05650,An01g07420,An02g02370,An08g03190,An15g02740,	11.94	5.96696997833e-05	0.00191141938306	0.0573425814918
GO:0006754	ATP biosynthetic process	29	4	An04g08190,An14g04180,An16g07410,An18g06250,	17.79	6.98907721138e-05	0.00216661393553	0.0671650320014
GO:0009206	purine ribonucleoside triphosphate biosynthetic process	30	4	An04g08190,An14g04180,An16g07410,An18g06250,	17.2	8.01636629698e-05	0.00226580235629	0.077037280114
GO:0009201	ribonucleoside triphosphate biosynthetic process	30	4	An04g08190,An14g04180,An16g07410,An18g06250,	17.2	8.01636629698e-05	0.00226580235629	0.077037280114
GO:0009145	purine nucleoside triphosphate biosynthetic process	30	4	An04g08190,An14g04180,An16g07410,An18g06250,	17.2	8.01636629698e-05	0.00226580235629	0.077037280114
GO:0009142	nucleoside triphosphate biosynthetic process	31	4	An04g08190,An14g04180,An16g07410,An18g06250,	16.65	9.14925678639e-05	0.00244234326992	0.0879243577172
GO:1902600	proton transmembrane transport	31	4	An04g05310,An04g08190,An14g04180,An16g07410,	16.65	9.14925678639e-05	0.00244234326992	0.0879243577172
GO:0051128	regulation of cellular component organization	240	9	An01g05650,An02g01210,An02g10210,An05g00280,An08g03190,An15g00560,An15g00910,An16g01520,An18g06250,	4.84	0.000102471376986	0.00266148630495	0.0984749932832
GO:0015986	ATP synthesis coupled proton transport	14	3	An04g08190,An14g04180,An16g07410,	27.64	0.000154999690664	0.003819351352	0.148954702728
GO:0015985	energy coupled proton transport, down electrochemical gradient	14	3	An04g08190,An14g04180,An16g07410,	27.64	0.000154999690664	0.003819351352	0.148954702728
GO:0016043	cellular component organization	903	18	An01g05650,An01g07420,An01g08160,An02g01210,An02g02370,An02g10210,An04g02070,An04g05310,An08g00470,An08g03190,An08g04250,An08g04280,An12g08790,An15g00560,An15g02740,An16g01520,An16g08540,An18g06050,	2.57	0.000188208425714	0.00452170742778	0.180868297111
GO:0006793	phosphorus metabolic process	523	13	An02g08630,An02g10210,An04g00420,An04g05310,An04g08190,An05g00280,An09g06680,An11g09730,An14g04180,An15g00910,An16g07410,An18g06050,An18g06250,	3.21	0.000200576101107	0.0046384881419	0.192753633164
GO:0006996	organelle organization	671	15	An01g05650,An01g07420,An01g08160,An02g01210,An02g02370,An02g10210,An04g05310,An08g00470,An08g03190,An08g04250,An08g04280,An15g00560,An15g02740,An16g01520,An16g08540,	2.88	0.000202722686743	0.0046384881419	0.19481650196
GO:0022402	cell cycle process	408	11	An01g07420,An01g08160,An02g10210,An05g00280,An07g06840,An08g03190,An15g00560,An16g01520,An16g04270,An16g08540,An18g06050,	3.48	0.000321212692147	0.00717873016636	0.308685397153
GO:0071705	nitrogen compound transport	413	11	An01g02600,An01g04730,An02g05870,An03g04340,An04g02070,An07g06030,An08g03270,An12g08790,An15g00560,An15g01240,An16g04270,	3.44	0.000356222048566	0.00778021337892	0.342329388672
GO:0046034	ATP metabolic process	45	4	An04g08190,An14g04180,An16g07410,An18g06250,	11.47	0.000398593480288	0.00841972838503	0.383048334557
GO:0030447	filamentous growth	352	10	An02g01210,An02g05700,An02g08630,An07g06840,An13g00740,An15g00470,An15g00560,An15g00910,An16g01520,An18g06250,	3.66	0.00040302550022	0.00841972838503	0.387307505711
GO:0007049	cell cycle	422	11	An01g07420,An01g08160,An02g10210,An05g00280,An07g06840,An08g03190,An15g00560,An16g01520,An16g04270,An16g08540,An18g06050,	3.36	0.000427361419038	0.00873817709991	0.410694323696
GO:0015672	monovalent inorganic cation transport	47	4	An04g05310,An04g08190,An14g04180,An16g07410,	10.98	0.000471525685852	0.00944033716883	0.453136184104
GO:0009168	purine ribonucleoside monophosphate biosynthetic process	48	4	An04g08190,An14g04180,An16g07410,An18g06250,	10.75	0.00051134420819	0.00963532909943	0.491401784071
GO:0009127	purine nucleoside monophosphate biosynthetic process	48	4	An04g08190,An14g04180,An16g07410,An18g06250,	10.75	0.00051134420819	0.00963532909943	0.491401784071
GO:0006897	endocytosis	48	4	An04g05310,An12g08790,An15g00560,An18g06050,	10.75	0.00051134420819	0.00963532909943	0.491401784071
GO:0009199	ribonucleoside triphosphate metabolic process	49	4	An04g08190,An14g04180,An16g07410,An18g06250,	10.53	0.000553499046036	0.00985023302298	0.531912583241
GO:0098657	import into cell	49	4	An04g05310,An12g08790,An15g00560,An18g06050,	10.53	0.000553499046036	0.00985023302298	0.531912583241
GO:0009205	purine ribonucleoside triphosphate metabolic process	49	4	An04g08190,An14g04180,An16g07410,An18g06250,	10.53	0.000553499046036	0.00985023302298	0.531912583241
GO:0009144	purine nucleoside triphosphate metabolic process	50	4	An04g08190,An14g04180,An16g07410,An18g06250,	10.32	0.000598066620323	0.0103675720339	0.57474202213
GO:0006796	phosphate-containing compound metabolic process	512	12	An02g08630,An02g10210,An04g00420,An04g08190,An05g00280,An09g06680,An11g09730,An14g04180,An15g00910,An16g07410,An18g06050,An18g06250,	3.02	0.000604145716856	0.0103675720339	0.580584033898
GO:0071963	establishment or maintenance of cell polarity regulating cell shape	22	3	An01g05650,An08g03190,An15g00560,	17.59	0.000626815796712	0.0105678943972	0.60236998064
GO:0040007	growth	374	10	An02g01210,An02g05700,An02g08630,An07g06840,An13g00740,An15g00470,An15g00560,An15g00910,An16g01520,An18g06250,	3.45	0.000646503287886	0.0107118906838	0.621289659658
GO:0009156	ribonucleoside monophosphate biosynthetic process	52	4	An04g08190,An14g04180,An16g07410,An18g06250,	9.92	0.000694746964886	0.0111848540954	0.667651833255
GO:0009166	nucleotide catabolic process	23	3	An09g06680,An11g09730,An18g06250,	16.83	0.000716787094971	0.0111848540954	0.688832398267
GO:0051640	organelle localization	92	5	An01g05650,An02g02370,An08g03190,An15g02740,An16g08540,	7.01	0.000734994478544	0.0111848540954	0.706329693881
GO:1901135	carbohydrate derivative metabolic process	314	9	An04g08190,An05g01620,An09g06680,An11g09730,An13g00740,An14g03820,An14g04180,An16g07410,An18g06250,	3.7	0.000742904758894	0.0111848540954	0.713931473297
GO:0009141	nucleoside triphosphate metabolic process	53	4	An04g08190,An14g04180,An16g07410,An18g06250,	9.74	0.000747013765856	0.0111848540954	0.717880228988
GO:0009124	nucleoside monophosphate biosynthetic process	53	4	An04g08190,An14g04180,An16g07410,An18g06250,	9.74	0.000747013765856	0.0111848540954	0.717880228988
GO:0071702	organic substance transport	452	11	An01g02600,An01g04730,An02g05870,An03g04340,An04g02070,An07g06030,An08g03270,An12g08790,An15g00560,An15g01240,An16g04270,	3.14	0.000756519787928	0.0111848540954	0.727015516198
GO:0009150	purine ribonucleotide metabolic process	93	5	An04g08190,An09g06680,An14g04180,An16g07410,An18g06250,	6.94	0.00077201968569	0.0112410745144	0.741910917948
GO:0009152	purine ribonucleotide biosynthetic process	54	4	An04g08190,An14g04180,An16g07410,An18g06250,	9.56	0.000802001291159	0.0115033319523	0.770723240804
GO:1901292	nucleoside phosphate catabolic process	24	3	An09g06680,An11g09730,An18g06250,	16.12	0.000814583019358	0.0115119747295	0.782814281603
GO:0006163	purine nucleotide metabolic process	95	5	An04g08190,An09g06680,An14g04180,An16g07410,An18g06250,	6.79	0.000850230151045	0.0118036462727	0.817071175154
GO:0006164	purine nucleotide biosynthetic process	55	4	An04g08190,An14g04180,An16g07410,An18g06250,	9.38	0.00085978692933	0.0118036462727	0.826255239086
GO:0006882	cellular zinc ion homeostasis	6	2	An08g00470,An08g04400,	43.0	0.000875207696355	0.0118461210732	0.841074596197
GO:0009259	ribonucleotide metabolic process	96	5	An04g08190,An09g06680,An14g04180,An16g07410,An18g06250,	6.72	0.000891479800895	0.0118987790092	0.85671208866
GO:0071840	cellular component organization or biogenesis	1037	18	An01g05650,An01g07420,An01g08160,An02g01210,An02g02370,An02g10210,An04g02070,An04g05310,An08g00470,An08g03190,An08g04250,An08g04280,An12g08790,An15g00560,An15g02740,An16g01520,An16g08540,An18g06050,	2.24	0.000982870204954	0.0126782836369	0.944538266961
GO:0009260	ribonucleotide biosynthetic process	57	4	An04g08190,An14g04180,An16g07410,An18g06250,	9.05	0.000984062494983	0.0126782836369	0.945684057679
GO:0048869	cellular developmental process	327	9	An02g01210,An07g02160,An15g00560,An15g00910,An15g02740,An16g01520,An16g04270,An16g08540,An18g06050,	3.55	0.0009894602214	0.0126782836369	0.950871272765
GO:0055069	zinc ion homeostasis	7	2	An08g00470,An08g04400,	36.86	0.00121908838563	0.0147785505881	1.0
GO:1901892	negative regulation of cell septum assembly	7	2	An02g10210,An05g00280,	36.86	0.00121908838563	0.0147785505881	1.0
GO:0032466	negative regulation of cytokinesis	7	2	An02g10210,An05g00280,	36.86	0.00121908838563	0.0147785505881	1.0
GO:0051782	negative regulation of cell division	7	2	An02g10210,An05g00280,	36.86	0.00121908838563	0.0147785505881	1.0
GO:0050794	regulation of cellular process	1239	20	An01g05650,An01g07420,An01g08160,An02g01210,An02g05700,An02g10210,An04g02030,An04g03300,An05g00280,An07g06840,An08g03190,An08g04280,An13g00730,An14g07360,An15g00560,An15g00910,An16g01520,An17g00790,An18g06050,An18g06250,	2.08	0.00123026435697	0.0147785505881	1.0
GO:0051656	establishment of organelle localization	61	4	An02g02370,An08g03190,An15g02740,An16g08540,	8.46	0.00126960153686	0.0148791106941	1.0
GO:0046390	ribose phosphate biosynthetic process	61	4	An04g08190,An14g04180,An16g07410,An18g06250,	8.46	0.00126960153686	0.0148791106941	1.0
GO:0050789	regulation of biological process	1342	21	An01g05650,An01g07420,An01g08160,An02g01210,An02g02370,An02g05700,An02g10210,An04g02030,An04g03300,An05g00280,An07g06840,An08g03190,An08g04280,An13g00730,An14g07360,An15g00560,An15g00910,An16g01520,An17g00790,An18g06050,An18g06250,	2.02	0.00135382520904	0.01567501236	1.0
GO:0009117	nucleotide metabolic process	157	6	An04g08190,An09g06680,An11g09730,An14g04180,An16g07410,An18g06250,	4.93	0.00138500510385	0.0158451179143	1.0
GO:0048468	cell development	215	7	An02g01210,An15g00560,An15g02740,An16g01520,An16g04270,An16g08540,An18g06050,	4.2	0.00141359674261	0.0159819584665	1.0
GO:0072522	purine-containing compound biosynthetic process	63	4	An04g08190,An14g04180,An16g07410,An18g06250,	8.19	0.00143210387271	0.016002928159	1.0
GO:0007568	aging	30	3	An07g02160,An15g00560,An15g00910,	12.9	0.00157974729077	0.0170577207464	1.0
GO:0007569	cell aging	30	3	An07g02160,An15g00560,An15g00910,	12.9	0.00157974729077	0.0170577207464	1.0
GO:0007018	microtubule-based movement	30	3	An08g03190,An14g05920,An16g08540,	12.9	0.00157974729077	0.0170577207464	1.0
GO:0006753	nucleoside phosphate metabolic process	162	6	An04g08190,An09g06680,An11g09730,An14g04180,An16g07410,An18g06250,	4.78	0.0016253616176	0.0171645331265	1.0
GO:0006812	cation transport	162	6	An04g05310,An04g08190,An08g04400,An12g08790,An14g04180,An16g07410,	4.78	0.0016253616176	0.0171645331265	1.0
GO:0050896	response to stimulus	1087	18	An01g05650,An01g07420,An01g08160,An02g05700,An02g08630,An02g10210,An03g04340,An04g02030,An07g06840,An08g03190,An11g04360,An12g08790,An13g00740,An15g00560,An15g00910,An18g02010,An18g06050,An18g06250,	2.14	0.00167443405848	0.0174028757622	1.0
GO:0009167	purine ribonucleoside monophosphate metabolic process	66	4	An04g08190,An14g04180,An16g07410,An18g06250,	7.82	0.00170225839921	0.0174028757622	1.0
GO:0009126	purine nucleoside monophosphate metabolic process	66	4	An04g08190,An14g04180,An16g07410,An18g06250,	7.82	0.00170225839921	0.0174028757622	1.0
GO:0072521	purine-containing compound metabolic process	113	5	An04g08190,An09g06680,An14g04180,An16g07410,An18g06250,	5.71	0.00184537097465	0.0186673842804	1.0
GO:0032502	developmental process	431	10	An02g01210,An02g02370,An07g02160,An15g00560,An15g00910,An15g02740,An16g01520,An16g04270,An16g08540,An18g06050,	2.99	0.0018825439069	0.0187136918689	1.0
GO:0034655	nucleobase-containing compound catabolic process	68	4	An08g04280,An09g06680,An11g09730,An18g06250,	7.59	0.0019008556796	0.0187136918689	1.0
GO:0006928	movement of cell or subcellular component	32	3	An08g03190,An14g05920,An16g08540,	12.09	0.00190836816145	0.0187136918689	1.0
GO:0051716	cellular response to stimulus	927	16	An01g05650,An01g07420,An01g08160,An02g05700,An02g10210,An03g04340,An04g02030,An07g06840,An08g03190,An11g04360,An12g08790,An13g00740,An15g00560,An15g00910,An18g02010,An18g06250,	2.23	0.00204057869729	0.0198080416979	1.0
GO:0031106	septin ring organization	9	2	An02g10210,An08g00470,	28.67	0.00206878026542	0.0198809783506	1.0
GO:0098662	inorganic cation transmembrane transport	70	4	An04g05310,An04g08190,An14g04180,An16g07410,	7.37	0.00211495783829	0.0199262204177	1.0
GO:0009161	ribonucleoside monophosphate metabolic process	70	4	An04g08190,An14g04180,An16g07410,An18g06250,	7.37	0.00211495783829	0.0199262204177	1.0
GO:0009123	nucleoside monophosphate metabolic process	71	4	An04g08190,An14g04180,An16g07410,An18g06250,	7.27	0.0022280117514	0.0206171452507	1.0
GO:0019693	ribose phosphate metabolic process	118	5	An04g08190,An09g06680,An14g04180,An16g07410,An18g06250,	5.47	0.00223119990226	0.0206171452507	1.0
GO:0055086	nucleobase-containing small molecule metabolic process	234	7	An04g08190,An05g01620,An09g06680,An11g09730,An14g04180,An16g07410,An18g06250,	3.86	0.00228738048389	0.0208676468901	1.0
GO:0022603	regulation of anatomical structure morphogenesis	119	5	An01g05650,An05g00280,An08g03190,An15g00560,An16g01520,	5.42	0.00231491349331	0.0208676468901	1.0
GO:0022604	regulation of cell morphogenesis	72	4	An01g05650,An05g00280,An08g03190,An15g00560,	7.17	0.00234516739244	0.0208676468901	1.0
GO:0098660	inorganic ion transmembrane transport	72	4	An04g05310,An04g08190,An14g04180,An16g07410,	7.17	0.00234516739244	0.0208676468901	1.0
GO:1901137	carbohydrate derivative biosynthetic process	175	6	An04g08190,An13g00740,An14g03820,An14g04180,An16g07410,An18g06250,	4.42	0.00239918499804	0.0211524475516	1.0
GO:0034404	nucleobase-containing small molecule biosynthetic process	35	3	An09g06680,An11g09730,An18g06250,	11.06	0.00247613753785	0.0216324379443	1.0
GO:0032185	septin cytoskeleton organization	10	2	An02g10210,An08g00470,	25.8	0.00257290834898	0.022135524786	1.0
GO:0000280	nuclear division	122	5	An01g05650,An01g08160,An02g10210,An08g03190,An16g08540,	5.29	0.00257979060981	0.022135524786	1.0
GO:0030448	hyphal growth	179	6	An02g01210,An02g05700,An02g08630,An15g00470,An15g00560,An16g01520,	4.32	0.00268546531208	0.0228383377425	1.0
GO:0098655	cation transmembrane transport	76	4	An04g05310,An04g08190,An14g04180,An16g07410,	6.79	0.00285628911741	0.0240780161564	1.0
GO:0001300	chronological cell aging	11	2	An07g02160,An15g00560,	23.45	0.00312878511515	0.0261347119049	1.0
GO:0044238	primary metabolic process	2898	35	An01g00050,An01g08160,An01g12710,An02g03570,An02g05700,An02g08630,An02g10210,An03g01480,An03g04340,An04g00420,An04g02030,An04g03300,An04g08190,An05g00280,An05g01620,An07g02160,An07g09730,An08g02860,An08g04280,An09g06680,An11g00840,An11g09730,An13g00740,An14g03820,An14g04180,An14g07360,An15g00560,An15g00910,An15g04900,An16g07410,An17g00790,An18g02010,An18g05470,An18g06050,An18g06250,	1.56	0.00315465825283	0.0261347119049	1.0
GO:0048285	organelle fission	129	5	An01g05650,An01g08160,An02g10210,An08g03190,An16g08540,	5.0	0.0032825551815	0.0269618421318	1.0
GO:0044267	cellular protein metabolic process	804	14	An01g08160,An02g05700,An02g08630,An02g10210,An03g04340,An04g00420,An04g02030,An05g00280,An07g09730,An08g02860,An14g03820,An15g00560,An15g00910,An18g06050,	2.25	0.00363918436394	0.0296377641843	1.0
GO:0030100	regulation of endocytosis	12	2	An02g01210,An15g00560,	21.5	0.00373559285363	0.0301672666583	1.0
GO:0046434	organophosphate catabolic process	41	3	An09g06680,An11g09730,An18g06250,	9.44	0.00389954838348	0.0311773621127	1.0
GO:0009165	nucleotide biosynthetic process	83	4	An04g08190,An14g04180,An16g07410,An18g06250,	6.22	0.0039255575605	0.0311773621127	1.0
GO:0043549	regulation of kinase activity	43	3	An01g07420,An05g00280,An18g06050,	9.0	0.00446421298576	0.0351648252403	1.0
GO:1903046	meiotic cell cycle process	199	6	An01g08160,An02g10210,An15g00560,An16g01520,An16g04270,An16g08540,	3.89	0.0045175534013	0.035209330069	1.0
GO:0006464	cellular protein modification process	488	10	An01g08160,An02g08630,An02g10210,An04g00420,An05g00280,An07g09730,An14g03820,An15g00560,An15g00910,An18g06050,	2.64	0.00457977758442	0.035209330069	1.0
GO:0036211	protein modification process	488	10	An01g08160,An02g08630,An02g10210,An04g00420,An05g00280,An07g09730,An14g03820,An15g00560,An15g00910,An18g06050,	2.64	0.00457977758442	0.035209330069	1.0
GO:1901293	nucleoside phosphate biosynthetic process	87	4	An04g08190,An14g04180,An16g07410,An18g06250,	5.93	0.00464421832996	0.0354213794849	1.0
GO:0044237	cellular metabolic process	2973	35	An01g00050,An01g08160,An01g12710,An02g03570,An02g05700,An02g08630,An02g10210,An03g01480,An03g04340,An04g00420,An04g02030,An04g03300,An04g05310,An04g08190,An05g00280,An05g01620,An07g02160,An07g09730,An08g02860,An08g04280,An09g06680,An11g00840,An11g09730,An13g00740,An14g03820,An14g04180,An14g07360,An15g00560,An15g00910,An15g04900,An16g07410,An17g00790,An18g02010,An18g06050,An18g06250,	1.52	0.00485796823831	0.0367599013939	1.0
GO:0048311	mitochondrion distribution	14	2	An01g05650,An08g03190,	18.43	0.00509877714147	0.0382806627575	1.0
GO:0051321	meiotic cell cycle	205	6	An01g08160,An02g10210,An15g00560,An16g01520,An16g04270,An16g08540,	3.78	0.00521378841824	0.0387137501462	1.0
GO:0050793	regulation of developmental process	144	5	An01g05650,An05g00280,An08g03190,An15g00560,An16g01520,	4.48	0.00523703175755	0.0387137501462	1.0
GO:0044281	small molecule metabolic process	929	15	An01g00050,An02g03570,An04g05310,An04g08190,An05g01620,An07g02160,An08g02860,An09g06680,An11g09730,An12g07280,An14g03820,An14g04180,An16g07410,An17g00790,An18g06250,	2.08	0.0052790072901	0.0387261527159	1.0
GO:0051338	regulation of transferase activity	46	3	An01g07420,An05g00280,An18g06050,	8.41	0.00539981512168	0.0389351331022	1.0
GO:0140013	meiotic nuclear division	46	3	An01g08160,An02g10210,An16g08540,	8.41	0.00539981512168	0.0389351331022	1.0
GO:0006139	nucleobase-containing compound metabolic process	1213	18	An01g08160,An01g12710,An03g01480,An04g03300,An04g08190,An05g01620,An08g02860,An08g04280,An09g06680,An11g00840,An11g09730,An14g04180,An14g07360,An15g00560,An16g07410,An17g00790,An18g02010,An18g06250,	1.91	0.00542904041175	0.0389351331022	1.0
GO:0032507	maintenance of protein location in cell	15	2	An15g02740,An16g04270,	17.2	0.00585356472457	0.0416687088912	1.0
GO:0006807	nitrogen compound metabolic process	2472	30	An01g08160,An01g12710,An02g05700,An02g08630,An02g10210,An03g01480,An03g04340,An04g00420,An04g02030,An04g03300,An04g08190,An05g00280,An05g01620,An07g09730,An08g02860,An08g04280,An09g06680,An11g00840,An11g09730,An13g00740,An14g03820,An14g04180,An14g07360,An15g00560,An15g00910,An16g07410,An17g00790,An18g02010,An18g06050,An18g06250,	1.57	0.00643281390361	0.0438212494299	1.0
GO:0008360	regulation of cell shape	49	3	An01g05650,An08g03190,An15g00560,	7.9	0.00644482783159	0.0438212494299	1.0
GO:0045185	maintenance of protein location	16	2	An15g02740,An16g04270,	16.12	0.00665610516217	0.0438212494299	1.0
GO:0043934	sporulation	285	7	An02g01210,An15g00560,An15g02740,An16g01520,An16g04270,An16g08540,An18g06050,	3.17	0.00671114619179	0.0438212494299	1.0
GO:0043933	protein-containing complex subunit organization	285	7	An01g05650,An01g08160,An04g02070,An08g00470,An08g03190,An08g04280,An15g00560,	3.17	0.00671114619179	0.0438212494299	1.0
GO:0000003	reproduction	436	9	An01g08160,An02g01210,An02g10210,An15g00560,An15g02740,An16g01520,An16g04270,An16g08540,An18g06050,	2.66	0.00675857098051	0.0438212494299	1.0
GO:0044260	cellular macromolecule metabolic process	1537	21	An01g08160,An01g12710,An02g05700,An02g08630,An02g10210,An03g01480,An03g04340,An04g00420,An04g02030,An05g00280,An07g09730,An08g02860,An08g04280,An14g03820,An14g07360,An15g00560,An15g00910,An15g04900,An17g00790,An18g02010,An18g06050,	1.76	0.00681443163993	0.0438212494299	1.0
GO:0016197	endosomal transport	50	3	An01g02600,An02g05870,An16g04270,	7.74	0.00681802535537	0.0438212494299	1.0
GO:0071704	organic substance metabolic process	3266	37	An01g00050,An01g08160,An01g12710,An02g03570,An02g05700,An02g08630,An02g10210,An03g01480,An03g04340,An04g00420,An04g02030,An04g03300,An04g05310,An04g08190,An05g00280,An05g01620,An07g02160,An07g09730,An08g02860,An08g04280,An09g06680,An11g00840,An11g09730,An12g07280,An13g00740,An14g03820,An14g04180,An14g07360,An15g00560,An15g00910,An15g04900,An16g07410,An17g00790,An18g02010,An18g05470,An18g06050,An1…	1.46	0.00698946991336	0.0438212494299	1.0
GO:0030154	cell differentiation	289	7	An02g01210,An15g00560,An15g02740,An16g01520,An16g04270,An16g08540,An18g06050,	3.12	0.00722332741423	0.0438212494299	1.0
GO:0006811	ion transport	291	7	An02g04210,An04g05310,An04g08190,An08g04400,An12g08790,An14g04180,An16g07410,	3.1	0.00749005389613	0.0438212494299	1.0
GO:0051646	mitochondrion localization	17	2	An01g05650,An08g03190,	15.18	0.0075056266424	0.0438212494299	1.0
GO:0032784	regulation of DNA-templated transcription, elongation	17	2	An01g08160,An04g03300,	15.18	0.0075056266424	0.0438212494299	1.0
GO:1903008	organelle disassembly	17	2	An02g10210,An08g03190,	15.18	0.0075056266424	0.0438212494299	1.0
GO:0030473	nuclear migration along microtubule	17	2	An08g03190,An16g08540,	15.18	0.0075056266424	0.0438212494299	1.0
GO:0038083	peptidyl-tyrosine autophosphorylation	1	1	An05g00280,	129.0	0.00775193798448	0.0438212494299	1.0
GO:0090215	regulation of 1-phosphatidylinositol-4-phosphate 5-kinase activity	1	1	An18g06050,	129.0	0.00775193798448	0.0438212494299	1.0
GO:0031660	regulation of cyclin-dependent protein serine/threonine kinase activity involved in G2/M transition of mitotic cell cycle	1	1	An05g00280,	129.0	0.00775193798448	0.0438212494299	1.0
GO:0009109	coenzyme catabolic process	1	1	An09g06680,	129.0	0.00775193798448	0.0438212494299	1.0
GO:0044387	negative regulation of protein kinase activity by regulation of protein phosphorylation	1	1	An05g00280,	129.0	0.00775193798448	0.0438212494299	1.0
GO:0034034	purine nucleoside bisphosphate catabolic process	1	1	An09g06680,	129.0	0.00775193798448	0.0438212494299	1.0
GO:0048312	intracellular distribution of mitochondria	1	1	An08g03190,	129.0	0.00775193798448	0.0438212494299	1.0
GO:0036289	peptidyl-serine autophosphorylation	1	1	An05g00280,	129.0	0.00775193798448	0.0438212494299	1.0
GO:0033869	nucleoside bisphosphate catabolic process	1	1	An09g06680,	129.0	0.00775193798448	0.0438212494299	1.0
GO:0018212	peptidyl-tyrosine modification	1	1	An05g00280,	129.0	0.00775193798448	0.0438212494299	1.0
GO:0018108	peptidyl-tyrosine phosphorylation	1	1	An05g00280,	129.0	0.00775193798448	0.0438212494299	1.0
GO:0002183	cytoplasmic translational initiation	1	1	An04g02030,	129.0	0.00775193798448	0.0438212494299	1.0
GO:0046356	acetyl-CoA catabolic process	1	1	An09g06680,	129.0	0.00775193798448	0.0438212494299	1.0
GO:0031107	septin ring disassembly	1	1	An02g10210,	129.0	0.00775193798448	0.0438212494299	1.0
GO:0009785	blue light signaling pathway	1	1	An01g08160,	129.0	0.00775193798448	0.0438212494299	1.0
GO:0036228	protein localization to nuclear inner membrane	1	1	An08g00470,	129.0	0.00775193798448	0.0438212494299	1.0
GO:0032186	cellular bud neck septin ring organization	1	1	An02g10210,	129.0	0.00775193798448	0.0438212494299	1.0
GO:0031578	mitotic spindle orientation checkpoint	1	1	An02g10210,	129.0	0.00775193798448	0.0438212494299	1.0
GO:0031661	negative regulation of cyclin-dependent protein serine/threonine kinase activity involved in G2/M transition of mitotic cell cycle	1	1	An05g00280,	129.0	0.00775193798448	0.0438212494299	1.0
GO:0034031	ribonucleoside bisphosphate catabolic process	1	1	An09g06680,	129.0	0.00775193798448	0.0438212494299	1.0
GO:0034654	nucleobase-containing compound biosynthetic process	532	10	An01g12710,An03g01480,An04g08190,An09g06680,An11g09730,An14g04180,An14g07360,An16g07410,An17g00790,An18g06250,	2.42	0.00825642647764	0.0451149938631	1.0
GO:0050790	regulation of catalytic activity	103	4	An01g07420,An05g00280,An15g00560,An18g06050,	5.01	0.00839652018642	0.0451149938631	1.0
GO:0051651	maintenance of location in cell	18	2	An15g02740,An16g04270,	14.33	0.00840136625931	0.0451149938631	1.0
GO:0072384	organelle transport along microtubule	18	2	An08g03190,An16g08540,	14.33	0.00840136625931	0.0451149938631	1.0
GO:0099111	microtubule-based transport	18	2	An08g03190,An16g08540,	14.33	0.00840136625931	0.0451149938631	1.0
GO:0000079	regulation of cyclin-dependent protein serine/threonine kinase activity	18	2	An01g07420,An05g00280,	14.33	0.00840136625931	0.0451149938631	1.0
GO:0010970	transport along microtubule	18	2	An08g03190,An16g08540,	14.33	0.00840136625931	0.0451149938631	1.0
GO:1904029	regulation of cyclin-dependent protein kinase activity	18	2	An01g07420,An05g00280,	14.33	0.00840136625931	0.0451149938631	1.0
GO:0007033	vacuole organization	54	3	An04g05310,An15g00560,An16g01520,	7.17	0.0084378827437	0.0451149938631	1.0
GO:0016310	phosphorylation	227	6	An02g08630,An04g00420,An05g00280,An15g00910,An18g06050,An18g06250,	3.41	0.00845025899622	0.0451149938631	1.0
GO:0046700	heterocycle catabolic process	105	4	An08g04280,An09g06680,An11g09730,An18g06250,	4.91	0.00897231210867	0.0476375245107	1.0
GO:0030705	cytoskeleton-dependent intracellular transport	19	2	An08g03190,An16g08540,	13.58	0.00934256992074	0.0493308224936	1.0
